# Supplementary material for: Integrated WGCNA and Network Pharmacology Explore the Potential Mechanisms of D-Limonene in Alleviating Traumatic Brain Injury
Source: Int J Mol Sci. 2026 Jul 9;27(14):6143. doi: 10.3390/ijms27146143 (PMC13409895; doi:10.3390/ijms27146143)
Supplement: Supplementary file 1 [file ijms-27-06143-s001.zip]

Archive with 1 entries (1 files):
- ijms-4381719-supplementary.pdf
